# Supplementary material for: Nanomolar inhibitor of the galectin-8 N-terminal domain binds via a non-canonical cation-π interaction
Source: Commun Chem. 2025 Feb 24;8:59. doi: 10.1038/s42004-025-01458-6 (PMC11850616; doi:10.1038/s42004-025-01458-6)
Supplement: Supplementary file 4 — Supplementary Data 1 [file 42004_2025_1458_MOESM4_ESM.txt]

 ===========================
 B O N D I N G   E N E R G Y  ***  (decomposition)  ***
 ===========================
  
*** IMPORTANT NOTE ***

The bond energy is computed as an energy difference between molecule and
fragments. In particular when the fragments are single atoms, they are usually
computed as SPHERICALLY SYMMETRIC and SPIN-RESTRICTED. Obviously, this usually
does NOT represent the true atomic groundstate.

To obtain the 'real' bond energy, (atomic) correction terms must be applied
for the true (multiplet) fragment ground state. See ref: E.J.Baerends,
V.Branchadell, M.Sodupe, Chem.Phys.Lett.265 (1997) 481

General theoretical background on the bond energy decomposition scheme used
here (Morokuma-Ziegler) can be found in the review paper:
F.M. Bickelhaupt and E.J. Baerends,
"Kohn-Sham Density Functional Theory: Predicting and Understanding Chemistry"
In: Rev. Comput. Chem.; Lipkowitz, K. B. and Boyd, D. B., Eds.;
Wiley-VCH: New York, 2000, Vol. 15, 1-86.

Symbols used in the Bickelhaupt-Baerends (BB) paper are given below to make
the direct connection to that paper, where detailed explanations can be found
on the meaning of the various terms.


                                                   hartree              eV         kcal/mol           kJ/mol
                                      --------------------     -----------       ----------      -----------

Pauli Repulsion
  Kinetic (Delta T^0):                   0.098969105405279          2.6931            62.10           259.84
  Delta V^Pauli Coulomb:                -0.062763176769903         -1.7079           -39.38          -164.78
  Delta V^Pauli LDA-XC:                 -0.033827817204400         -0.9205           -21.23           -88.81
  Delta V^Pauli GGA-Exchange:            0.014426685223370          0.3926             9.05            37.88
  Delta V^Pauli GGA-Correlation:        -0.004286578713192         -0.1166            -2.69           -11.25
                                      --------------------     -----------       ----------      -----------
  Total Pauli Repulsion:                 0.012518217941154          0.3406             7.86            32.87
 (Total Pauli Repulsion =
  Delta E^Pauli in BB paper)

Steric Interaction
  Pauli Repulsion (Delta E^Pauli):       0.012518217941154          0.3406             7.86            32.87
  Electrostatic Interaction:            -0.003191097937702         -0.0868            -2.00            -8.38
 (Electrostatic Interaction =
  Delta V_elstat in the BB paper)
                                      --------------------     -----------       ----------      -----------
  Total Steric Interaction:              0.009327120003452          0.2538             5.85            24.49
 (Total Steric Interaction =
  Delta E^0 in the BB paper)

Orbital Interactions
  A:                                    -0.004037984226816         -0.1099            -2.53           -10.60
                                      --------------------     -----------       ----------      -----------
  Total Orbital Interactions:           -0.004037984226816         -0.1099            -2.53           -10.60

Alternative Decomposition Orb.Int.
  Kinetic:                              -0.074209449747738         -2.0193           -46.57          -194.84
  Coulomb:                               0.054160026332809          1.4738            33.99           142.20
  XC:                                    0.016011439188113          0.4357            10.05            42.04
                                      --------------------     -----------       ----------      -----------
  Total Orbital Interactions:           -0.004037984226816         -0.1099            -2.53           -10.60

  Residu (E=Steric+OrbInt+Res):          0.000000001290838          0.0000             0.00             0.00
  Dispersion Energy:                    -0.010722726400702         -0.2918            -6.73           -28.15

Total Bonding Energy:                   -0.005433589333228         -0.1479            -3.41           -14.27


Summary of Bonding Energy (energy terms are taken from the energy decomposition above)
======================================================================================

  Electrostatic Energy:                 -0.003191097937702         -0.0868            -2.00            -8.38
  Kinetic Energy:                        0.024759655657541          0.6737            15.54            65.01
  Coulomb (Steric+OrbInt) Energy:       -0.008603149146256         -0.2341            -5.40           -22.59
  XC Energy:                            -0.007676271506109         -0.2089            -4.82           -20.15
  Dispersion Energy:                    -0.010722726400702         -0.2918            -6.73           -28.15
                                      --------------------     -----------       ----------      -----------
  Total Bonding Energy:                 -0.005433589333229         -0.1479            -3.41           -14.27


Correction terms (incorporated in energies above; only for test purposes):

1. Indication of fit-quality: 1st-order fit-correction used in the energy (hartree):   0.0000005454
2. Electrostatic (Fit correction):   0.0000000000

Scaled ZORA energy correction, not included in bonding energy (hartree):           -0.0000017021
 NOTE: This scaled ZORA energy correction should only be used to compare two calculations
 in which the only difference in the calculation is the electron configuration.
 Then the difference in energy of this term should be added to the difference in energy of
 the two electron configurations.
 This term should not be used otherwise.
 In practice it is useful only for core excitation energy calculations.
